# Supplementary material for: Nursing students’ readiness and training needs for interprofessional education: A cross-sectional study in South Korea
Source: PLoS One. 2026 Apr 21;21(4):e0342320. doi: 10.1371/journal.pone.0342320 (PMC13098928; doi:10.1371/journal.pone.0342320)
Supplement: S1 Data — (XLSX) [file pone.0342320.s001.xlsx]

## Sheet: IPE Response
	Ⅰ-1	Ⅰ-2	Ⅰ-3	Ⅰ-4	Ⅰ-5	Ⅰ-6	Ⅰ-7	Ⅰ-8	Ⅰ-9	Ⅰ-10	Ⅰ-11	Ⅰ-12	Ⅰ-13	Ⅰ-14	Ⅰ-15	Ⅰ-16	Ⅰ-17	Ⅰ-18	Ⅱ-1	Ⅱ-2	Ⅱ-3	Ⅱ-4	Ⅱ-5	Ⅱ-6	Ⅱ-7	Ⅱ-8	Ⅱ-9	Ⅱ-10	Ⅱ-11	Ⅱ-12	Ⅱ-13	Ⅱ-14	Ⅱ-15	Ⅱ-16	Ⅱ-17	Ⅱ-18	Ⅱ-19	Ⅲ-1	Ⅲ-2	Ⅲ-3	Ⅲ-4	Ⅲ-5	]Ⅲ-6	Ⅲ-7	Ⅲ-8	Ⅲ-9	Ⅲ-10	Ⅲ-11	Ⅲ-12
I1	4	5	2	3	3	3	4	3	3	4	4	4	4	4	4	4	3	4	4	4	4	4	5	4	5	5	4	2	2	2	4	4	4	4	1	1	4	4	4	4	4	4	4	4	4	3	5	5	5
I2	2	2	3	2	4	4	3	4	4	4	2	4	4	4	4	4	4	3	5	5	4	4	4	3	5	5	4	2	2	3	4	4	4	4	1	1	4	4	4	4	4	4	4	4	4	4	4	4	4
I3	5	5	1	3	3	4	4	4	4	5	3	5	3	4	4	4	4	2	4	4	3	2	4	3	4	5	3	4	5	3	3	3	3	3	2	2	4	3	4	4	4	4	4	5	4	4	5	5	5
I4	5	5	5	5	5	5	5	5	5	5	5	5	5	5	5	5	5	5	5	5	5	5	5	5	5	5	5	5	5	5	5	5	5	5	5	5	5	5	5	5	5	5	5	5	5	5	5	5	5
I5	4	5	5	5	5	5	4	4	5	5	3	5	4	4	4	4	4	4	5	5	5	5	5	5	5	5	5	2	1	1	5	5	5	5	4	3	5	5	5	5	5	5	5	5	5	5	5	5	3
I6	5	5	5	5	4	5	4	5	5	5	5	5	5	5	5	5	5	4	5	5	5	5	4	5	5	5	5	3	4	3	4	4	5	5	3	3	5	5	5	5	5	5	5	5	5	5	5	5	5
I7	4	4	3	4	4	4	3	4	3	5	4	4	3	3	4	4	3	4	4	3	4	4	4	4	3	3	4	3	3	2	4	4	3	3	3	2	4	3	3	4	3	4	4	3	3	4	5	4	4
I8	4	4	2	3	2	2	2	3	4	4	4	4	2	3	3	3	3	3	3	3	3	3	3	3	4	4	4	2	2	3	3	3	3	4	3	3	4	4	4	4	4	4	3	3	3	3	3	3	3
I9	4	3	3	4	2	4	2	4	5	5	2	4	3	4	4	4	3	2	4	4	4	4	4	4	4	4	4	1	4	4	5	5	4	3	4	2	3	5	5	5	5	5	5	5	5	5	5	5	5
I10	4	4	3	3	2	3	2	3	3	5	2	4	2	3	3	3	4	2	3	5	5	4	4	4	4	3	3	3	3	3	4	3	4	4	2	2	4	4	3	4	4	4	4	4	4	4	5	3	4
I11	4	4	3	4	4	4	4	4	4	5	5	5	3	5	5	5	5	4	5	5	5	5	5	5	4	3	4	5	3	4	4	4	3	4	4	4	4	3	4	4	4	5	5	5	5	4	5	5	5
I12	4	4	2	4	3	3	4	4	3	4	4	3	3	4	4	4	4	4	4	3	4	4	5	5	4	4	4	2	2	1	4	4	4	4	4	2	4	4	3	4	4	4	3	3	4	4	3	4	4
I13	4	4	4	4	5	4	2	5	5	5	5	5	3	5	5	4	5	5	5	5	4	4	5	5	5	5	5	3	4	4	4	3	4	4	2	1	4	3	4	4	5	4	5	5	5	5	5	5	5
I14	3	3	4	4	4	4	4	4	4	5	5	3	3	3	4	4	4	4	4	4	4	4	3	4	4	4	4	3	4	3	4	4	4	4	4	4	4	4	4	4	4	5	4	4	4	4	5	4	5
I15	3	5	5	5	5	5	5	3	5	5	5	5	5	5	5	5	5	5	5	5	5	5	5	5	5	5	5	5	5	5	5	5	5	5	5	5	5	5	5	5	5	5	5	5	5	5	5	5	5
I16	4	4	4	4	3	3	4	4	4	4	2	4	4	4	4	3	4	3	4	3	2	3	3	3	4	4	4	4	4	2	4	3	3	4	2	2	2	4	4	4	4	4	4	4	5	4	5	5	4
I17	1	1	1	1	1	1	2	3	3	4	3	4	3	3	3	4	3	3	3	3	3	3	3	4	2	3	4	3	2	3	2	3	3	3	4	3	3	3	4	4	4	3	3	4	3	3	4	3	3
I18	4	4	3	3	3	4	3	4	5	5	2	4	4	4	4	4	4	3	4	4	3	2	2	3	4	4	4	4	4	3	3	2	3	3	2	2	4	2	4	5	5	4	5	5	5	5	5	4	4
I19	4	4	2	2	1	4	2	2	4	5	2	4	2	3	3	3	4	2	4	5	5	5	5	4	5	5	5	1	2	1	5	4	5	5	2	4	3	5	5	5	5	5	5	5	5	5	5	5	5
I20	3	3	3	3	3	3	4	3	3	3	3	3	3	4	2	3	4	2	4	3	3	4	5	3	2	4	4	3	4	4	3	4	3	3	3	3	3	4	3	3	3	3	3	3	3	3	3	4	3
I21	5	5	4	5	5	5	5	5	5	5	3	5	4	4	4	4	5	5	5	5	5	5	5	5	5	5	5	2	1	1	5	5	5	5	2	1	5	5	5	5	5	5	5	5	5	5	5	5	5
I22	4	5	2	2	4	4	4	4	4	4	4	4	4	4	4	4	4	2	4	4	4	4	4	4	4	5	4	2	2	2	4	5	4	4	1	1	4	4	4	4	4	4	4	4	4	5	4	4	4
I23	4	4	4	4	4	4	4	4	4	4	4	4	4	4	4	4	4	4	4	4	4	3	4	3	4	3	4	4	3	4	4	4	4	4	3	2	4	4	4	4	4	4	4	4	4	4	4	4	4
I24	4	4	2	3	2	4	3	3	3	4	4	3	3	3	3	3	3	2	4	4	4	4	4	4	4	4	4	2	2	2	4	4	4	4	4	2	2	4	4	5	5	5	4	4	5	4	5	5	4
I25	3	4	3	2	4	4	3	3	4	5	1	4	3	3	3	3	4	1	2	4	2	1	4	4	5	5	3	2	3	2	3	3	3	3	1	1	3	5	4	5	5	5	5	5	5	5	5	5	5
I26	4	5	4	4	4	4	4	4	4	4	4	5	4	4	4	4	4	3	5	5	4	3	4	5	4	4	4	3	2	2	4	4	4	5	4	2	4	4	4	4	4	4	4	4	5	5	5	4	5
I27	4	4	2	2	4	4	2	5	5	5	3	5	2	5	5	5	4	3	5	5	5	5	5	5	5	5	5	2	2	1	4	5	5	5	2	1	4	4	4	4	5	5	5	5	4	5	5	4	5
I28	4	5	5	2	1	5	4	5	5	5	2	5	5	4	4	4	5	5	5	5	5	4	5	5	5	3	2	4	4	5	5	4	2	5	1	2	5	5	5	5	5	5	5	5	5	5	5	5	5
I29	5	4	3	3	3	4	4	4	4	5	3	5	5	4	4	4	5	5	5	5	5	5	5	5	3	5	4	1	1	1	5	4	4	5	2	1	5	1	3	5	5	5	5	5	5	5	5	5	5
I30	5	4	4	2	2	3	2	4	4	5	2	5	5	4	4	4	4	4	4	5	4	2	3	2	3	4	4	2	4	1	4	4	4	4	1	1	4	4	5	5	5	4	4	4	4	5	5	5	5
I31	5	5	4	3	5	5	3	5	5	5	3	5	4	3	5	5	5	5	5	5	5	4	5	5	5	5	5	1	1	1	5	5	5	5	2	1	5	5	5	5	5	5	5	5	5	5	5	4	5
I32	4	4	4	5	3	3	3	4	5	5	3	5	3	4	4	4	3	4	4	5	5	4	4	4	4	5	5	2	2	2	5	5	5	5	2	2	3	4	4	5	5	5	5	5	5	5	5	5	5
I33	3	4	2	2	3	3	3	4	4	5	4	4	3	4	4	4	4	3	4	5	4	3	4	4	5	5	5	2	2	2	4	4	4	4	3	1	4	4	5	5	5	5	5	5	5	5	5	5	5
I34	4	4	4	3	3	2	2	3	4	4	3	4	4	4	2	4	3	3	4	3	4	4	3	4	4	4	3	5	2	2	4	4	4	4	4	3	4	4	4	3	4	4	4	4	4	4	3	4	4
I35	4	4	3	4	4	4	4	4	4	5	1	3	2	4	4	4	2	2	5	5	5	5	5	5	4	5	4	5	1	2	5	5	5	5	3	2	4	5	5	5	5	4	5	5	4	5	5	4	5
I36	3	3	4	4	3	4	4	4	4	4	3	4	4	3	4	4	4	3	4	4	4	4	4	3	4	4	4	2	2	4	4	4	4	4	2	2	4	4	4	4	4	4	4	4	4	4	4	4	4
I37	4	4	4	3	2	1	2	2	3	4	4	4	2	4	2	4	4	4	4	4	5	3	3	3	3	3	4	4	4	2	3	3	3	4	3	4	3	3	2	4	4	3	3	4	2	4	3	4	2
I38	4	4	4	4	3	3	3	4	5	4	2	3	3	3	3	3	4	3	4	4	5	3	4	4	4	4	4	3	3	3	4	3	4	3	3	2	4	4	4	4	4	4	4	4	3	4	4	4	4
I39	5	4	1	1	3	5	2	2	5	5	1	5	4	1	1	1	4	1	5	5	5	5	5	5	4	4	5	1	1	1	4	4	5	4	1	1	5	4	4	5	4	5	5	5	5	5	5	4	5
I40	3	3	2	2	2	1	2	4	4	5	5	4	2	4	4	4	4	3	5	5	5	5	4	5	5	5	5	1	1	2	4	4	5	4	3	3	5	4	5	5	5	5	5	5	5	5	5	5	5
I41	4	4	4	4	4	4	4	4	4	4	2	4	4	4	4	4	4	3	4	4	4	4	4	4	4	4	4	2	2	2	4	4	4	4	2	2	4	4	4	4	4	4	4	4	4	4	4	4	4
I42	5	5	3	4	3	4	4	4	4	5	3	4	2	4	4	4	4	3	5	5	5	5	4	5	5	5	5	2	2	2	5	4	4	5	1	2	5	5	5	5	5	5	5	5	5	5	5	5	5
I43	4	4	3	3	3	3	2	3	4	4	3	3	3	3	3	3	3	2	4	5	4	4	5	5	4	4	3	2	3	1	3	3	4	4	2	2	3	1	4	5	4	4	4	4	4	5	5	5	4
I44	4	5	3	3	4	4	3	4	5	5	2	4	5	3	3	3	4	2	4	4	4	4	3	3	4	5	2	3	2	3	4	1	3	3	2	4	4	4	3	3	3	4	4	3	3	4	3	4	4
I45	4	4	3	2	3	3	3	4	4	5	3	4	4	4	4	4	4	4	4	4	4	4	4	4	4	4	4	2	2	2	4	3	3	4	3	2	4	4	4	4	4	4	4	4	4	4	5	4	4
I46	4	5	5	2	4	2	2	2	4	5	5	4	4	2	2	2	3	1	4	5	5	5	5	5	5	5	5	1	5	1	5	5	3	4	5	1	4	4	4	5	5	5	5	5	5	5	5	5	5
I47	5	5	2	3	3	3	2	3	3	4	3	4	3	3	3	3	4	3	3	3	4	4	4	4	4	5	4	3	3	4	4	4	4	4	4	2	4	4	4	5	5	4	4	5	4	4	5	5	5
I48	4	4	2	4	5	5	4	3	5	5	5	4	4	4	5	5	5	3	5	5	5	5	5	5	5	5	5	1	1	1	5	5	5	5	2	1	5	5	4	5	5	5	5	5	5	5	5	5	5
I49	5	5	5	5	5	5	5	5	5	5	1	5	5	5	5	5	5	5	5	5	5	5	5	5	5	5	5	1	1	1	5	5	5	5	2	1	4	5	5	4	5	5	5	5	4	5	5	4	5
I50	4	5	3	3	4	4	3	4	5	5	3	5	5	4	4	4	4	3	5	5	5	5	5	5	5	5	5	1	1	1	5	5	5	5	3	1	5	5	5	5	5	5	5	5	5	5	5	5	5
I51	4	4	4	4	4	4	4	4	4	4	4	4	4	4	4	4	4	4	4	4	4	4	4	4	4	4	4	4	4	4	4	4	4	4	4	4	4	4	4	4	4	4	4	4	4	4	4	4	4
I52	4	4	1	1	2	1	1	3	2	4	4	4	1	2	4	4	2	1	2	2	4	2	4	4	3	5	4	4	4	2	3	4	3	2	1	2	4	3	5	5	5	5	4	4	5	5	5	5	5
I53	4	4	3	4	4	4	4	4	4	5	5	5	4	4	4	4	4	4	5	5	5	5	5	5	5	5	5	2	3	3	4	5	5	5	4	2	5	5	3	5	5	5	5	5	5	5	5	5	4
I54	3	3	3	3	4	4	4	4	4	4	4	3	4	4	3	3	3	4	4	3	3	4	4	4	4	4	4	4	4	4	4	4	4	4	3	3	3	4	4	4	4	4	4	4	4	4	4	4	4
I55	5	5	5	5	5	5	5	5	5	5	5	5	5	5	5	5	5	5	5	5	5	5	5	5	4	3	4	4	3	4	4	5	5	5	5	4	3	5	5	5	4	4	2	3	3	3	4	4	4
I56	5	5	3	5	5	5	3	5	5	5	5	5	5	5	5	5	5	2	5	5	5	5	5	5	5	5	5	2	2	3	5	5	1	5	3	1	5	5	5	5	5	5	5	5	5	5	5	5	5
I57	4	3	2	2	2	2	2	3	3	4	3	4	3	3	3	3	4	3	4	4	4	4	4	4	4	4	4	3	3	2	3	3	3	3	1	4	5	3	3	3	3	4	2	4	4	4	4	4	4
I58	4	5	2	4	2	4	5	5	5	5	5	5	5	5	5	5	4	5	4	5	5	5	5	5	5	5	5	5	1	2	5	5	5	5	5	3	5	4	4	5	5	5	5	5	5	5	5	5	5
I59	4	4	2	3	2	2	4	4	5	5	2	3	3	2	2	2	4	1	4	5	4	3	3	3	5	5	4	3	4	2	4	2	4	4	2	3	4	5	5	5	5	5	5	5	4	5	5	5	4
I60	4	4	3	4	4	4	4	4	4	4	3	4	4	4	4	4	3	2	4	4	3	3	3	3	4	3	2	4	4	2	2	2	2	2	2	3	3	4	4	5	5	5	5	5	5	5	5	5	5
I61	3	2	1	2	3	1	3	2	3	2	2	4	3	3	5	5	3	2	5	5	5	5	5	5	5	5	5	1	1	1	5	5	5	5	2	3	4	4	4	4	5	5	5	5	5	5	5	5	5
I62	4	4	4	4	4	4	3	4	4	4	4	4	4	4	4	4	4	4	4	3	4	4	5	4	4	5	4	2	2	1	4	4	3	4	4	3	4	4	4	4	5	5	4	5	4	5	5	5	4
I63	4	4	2	2	4	2	2	2	2	4	2	4	4	2	4	4	4	4	4	4	4	4	4	4	4	4	4	2	2	2	4	4	4	4	2	2	4	4	2	2	4	4	4	4	4	4	4	4	4
I64	4	4	4	5	3	4	2	4	4	3	3	3	3	2	4	4	4	3	3	4	3	4	5	5	5	4	4	2	2	1	4	5	4	4	3	3	3	4	4	4	5	5	3	4	4	4	5	5	4
I65	4	4	3	2	3	3	2	3	4	5	4	4	2	5	5	5	4	4	4	4	4	4	4	4	4	4	4	1	1	1	4	4	4	4	4	2	4	4	4	4	4	4	4	4	4	4	4	4	4
I66	4	4	4	5	5	5	5	5	5	5	5	5	5	5	5	5	5	4	5	4	5	5	4	5	5	5	5	5	5	4	5	5	5	5	5	5	5	5	5	5	5	3	5	5	5	5	5	5	5
I67	5	5	5	5	5	5	5	5	5	5	5	5	5	5	5	5	5	5	5	5	5	5	5	5	5	5	5	5	5	5	5	5	5	5	5	5	5	5	5	5	5	5	5	5	5	5	5	5	5
I68	4	4	4	4	5	5	3	5	4	4	3	4	5	5	5	5	4	4	5	5	5	5	5	5	5	5	5	5	5	5	5	4	4	5	2	2	4	4	5	4	4	4	4	4	5	5	5	5	5
I69	5	5	3	3	5	5	5	5	5	5	5	5	5	5	5	5	5	5	5	5	5	5	5	5	5	5	5	1	1	5	5	5	5	5	2	1	5	5	5	5	5	5	5	5	5	5	5	5	5
I70	4	5	2	3	4	4	4	4	4	4	4	3	4	4	4	4	4	3	4	4	4	4	4	2	3	3	2	1	2	2	3	3	4	4	4	3	4	4	4	4	4	3	3	4	4	4	3	4	4
I71	4	4	3	3	2	3	3	3	3	4	4	3	3	3	3	3	4	3	5	5	5	3	3	4	4	3	4	4	4	3	4	4	4	4	5	5	5	3	4	5	5	5	5	5	5	5	5	5	5
I72	5	5	5	5	5	5	5	5	5	5	5	5	5	5	5	5	5	5	5	5	5	5	5	5	5	5	5	5	5	5	5	5	5	5	5	5	5	5	5	5	5	5	5	5	5	5	5	5	5
I73	4	4	3	4	4	4	4	4	4	5	3	4	4	4	4	4	3	3	4	4	3	3	3	4	4	5	4	2	3	2	4	4	4	4	3	1	4	5	4	5	5	5	5	5	5	5	5	5	5
I74	4	4	4	3	4	4	4	4	4	5	3	5	3	4	4	4	5	3	4	5	4	4	3	3	4	5	4	2	2	2	4	3	3	4	2	2	5	5	4	5	4	4	5	4	4	4	4	5	4
I75	5	4	5	5	5	5	4	5	5	5	5	5	5	5	5	5	5	5	5	5	5	5	5	5	4	4	5	5	4	5	5	5	4	4	5	5	5	5	4	4	5	5	5	5	5	5	5	5	5
I76	5	4	2	2	3	4	2	4	4	4	4	4	4	5	5	5	5	5	4	4	4	3	4	4	4	4	4	4	3	4	4	4	4	4	4	4	4	4	4	4	3	4	3	4	3	3	4	3	3
I77	5	5	5	5	5	5	5	5	5	5	5	5	5	5	5	5	5	3	3	2	3	3	3	3	3	3	3	3	3	3	3	3	3	3	3	3	3	3	3	3	3	3	3	3	3	3	3	3	3
I78	2	2	2	2	3	3	3	2	4	2	2	2	2	2	3	3	4	3	2	3	2	3	2	2	3	3	4	2	3	3	3	2	3	2	2	3	3	2	3	3	2	4	4	4	4	2	2	4	2
I79	4	5	4	5	5	5	5	5	5	5	5	5	5	5	5	5	5	5	5	5	5	5	5	5	5	5	5	5	5	5	5	5	5	5	5	5	5	5	5	5	5	5	5	5	5	5	5	5	5
I80	3	4	4	2	3	4	2	5	5	4	3	4	4	2	4	4	4	4	4	4	4	3	4	5	4	4	3	3	3	4	4	5	5	4	1	4	4	4	3	4	4	5	4	5	4	4	4	4	5
I81	4	3	4	4	3	4	4	5	4	4	4	4	4	4	4	4	3	4	4	3	4	5	3	3	4	3	4	2	2	2	4	4	4	4	4	4	4	4	4	4	4	3	4	5	5	5	5	5	5
I82	4	5	5	4	4	4	4	5	5	3	3	4	4	5	5	4	4	4	4	4	5	5	4	4	5	4	5	2	1	1	4	5	4	4	4	5	5	4	4	5	5	4	5	5	5	4	4	5	4
I83	4	4	3	3	4	4	2	3	4	5	4	3	3	3	3	3	4	3	4	5	5	5	5	4	5	4	3	4	4	2	3	2	2	2	2	3	4	4	4	4	4	4	4	4	4	4	4	4	4
I84	5	5	5	5	5	5	5	5	4	5	1	5	5	4	4	4	5	2	5	5	5	4	5	5	5	5	5	1	1	2	5	3	5	5	1	1	5	5	5	5	5	5	5	5	5	5	5	5	5
I85	4	2	2	2	2	3	1	1	5	5	2	5	2	5	5	5	4	2	2	4	4	4	4	4	4	5	4	5	5	3	4	3	3	3	4	5	5	5	5	5	5	5	5	5	5	5	5	5	5
I86	5	3	2	4	3	5	5	5	4	4	3	5	5	5	5	5	4	5	5	5	5	4	5	5	4	5	5	2	2	1	5	5	5	5	5	5	4	5	5	5	5	5	5	3	5	5	5	5	4
I87	4	4	2	2	2	5	3	4	5	5	5	3	4	2	2	2	3	2	4	2	5	5	5	5	5	5	5	3	1	1	4	4	3	5	5	1	5	5	5	5	5	5	5	5	5	5	5	5	4
I88	2	3	4	4	3	4	2	3	3	3	4	4	3	4	3	3	4	4	3	3	4	5	4	3	4	5	5	4	2	2	3	4	4	3	4	5	5	4	3	5	5	4	4	4	3	5	3	4	3
I89	4	5	3	3	3	3	3	3	3	3	3	5	4	4	4	4	3	3	3	3	3	3	3	3	5	5	3	3	1	2	3	3	3	3	3	3	3	3	3	3	3	3	3	3	3	3	3	3	3
I90	4	4	3	3	3	3	3	4	4	5	2	3	4	4	4	4	3	2	4	5	3	3	2	4	4	4	4	2	3	1	4	3	3	3	2	1	4	4	4	4	4	4	4	4	4	4	4	4	4
I91	5	5	4	4	4	4	3	4	4	5	5	4	4	4	4	4	4	4	4	4	4	4	4	4	3	4	4	3	3	3	4	4	4	4	2	2	4	4	4	4	4	4	4	4	4	5	4	4	4
I92	4	4	3	3	4	3	2	3	3	5	2	4	4	4	4	4	4	2	4	4	4	4	5	4	4	5	4	2	2	1	4	4	4	4	2	1	2	4	4	5	5	4	4	4	4	4	4	4	4
I93	4	4	3	4	4	4	2	5	5	5	2	5	4	4	4	4	3	2	5	5	5	5	2	2	5	5	4	1	1	2	4	4	4	4	1	1	5	5	5	5	5	5	5	5	5	5	5	5	5
I94	3	4	2	3	3	2	2	2	3	4	2	3	3	3	3	3	3	2	2	4	2	2	2	4	3	2	3	4	4	2	3	4	3	3	2	2	4	4	3	4	4	4	4	4	4	4	4	4	4
I95	5	5	5	5	5	5	5	5	5	5	5	5	5	5	5	5	5	5	5	5	5	4	5	5	5	5	5	1	1	2	4	4	4	5	3	2	3	5	5	5	5	5	5	5	5	5	5	5	4
I96	2	5	4	4	5	5	4	4	5	5	1	5	4	5	5	5	5	1	4	4	5	5	5	4	5	5	4	2	3	1	5	5	4	5	2	2	4	5	5	5	5	5	5	5	5	5	5	5	5
I97	3	4	5	3	4	3	4	4	5	4	5	4	5	5	3	5	5	5	4	5	4	4	4	5	4	4	4	3	2	1	4	4	4	5	4	4	3	3	4	5	5	3	4	4	5	4	5	5	4
I98	4	5	4	5	5	5	4	5	5	5	5	5	5	5	5	5	5	4	5	5	5	5	5	5	5	5	5	2	2	2	4	4	4	4	3	2	5	5	5	5	5	5	5	5	5	5	5	5	5
I99	4	4	3	3	3	3	3	4	5	5	3	5	3	5	5	5	3	1	5	5	5	5	5	5	5	5	5	1	1	1	5	5	5	5	2	1	3	5	4	4	4	4	4	4	4	4	4	4	5
I100	5	4	4	4	3	4	5	4	4	4	4	5	4	4	4	4	4	3	5	5	5	4	4	4	4	4	4	3	3	3	4	3	4	3	3	2	3	4	4	4	4	5	4	4	4	5	4	4	4
I101	4	4	2	4	4	4	5	5	5	5	1	4	4	4	4	4	4	2	3	5	4	3	5	5	5	5	4	2	2	1	4	4	4	4	1	1	5	5	5	5	5	5	5	5	5	5	5	5	5
I102	5	5	5	5	5	5	5	5	5	5	5	5	5	5	5	5	5	5	5	5	5	5	5	5	5	5	5	5	5	5	5	5	5	5	5	5	5	5	5	5	5	5	5	5	5	5	5	5	5
I103	4	4	3	4	3	4	5	3	4	5	4	4	4	4	4	4	4	4	4	4	4	4	4	4	4	4	4	4	5	4	4	4	4	4	4	1	5	4	4	5	4	5	4	3	5	4	5	5	4
I104	4	4	2	3	3	4	4	4	4	5	2	4	4	4	4	4	5	4	5	5	4	4	3	4	5	5	4	3	4	2	4	4	3	4	3	2	4	4	4	4	4	5	5	4	5	5	5	5	5
I105	5	5	5	5	5	5	5	5	5	5	5	5	5	5	5	3	5	3	3	3	2	3	4	4	5	5	5	4	5	4	5	5	4	5	4	4	5	4	3	4	3	5	5	4	5	4	4	5	4
I106	1	2	2	3	3	4	3	5	5	5	4	5	2	4	2	2	5	2	5	5	5	5	2	5	5	5	5	1	1	1	5	5	5	5	1	3	5	5	5	5	5	5	5	5	5	5	5	5	5
I107	4	4	2	2	3	3	2	3	4	4	3	4	3	4	4	4	3	2	4	4	4	4	4	4	5	4	4	2	2	1	4	4	4	4	3	4	4	4	4	4	4	5	4	5	5	5	5	5	4
I108	5	5	4	4	4	5	5	3	5	5	3	5	4	5	5	5	4	5	5	5	5	5	5	5	5	5	5	2	1	1	5	5	5	4	1	1	5	5	5	5	5	5	5	5	5	5	5	5	5
[truncated: 66 more columns]
